# Supplementary material for: Tissue-Specific Microbiomes of the Red Sea Giant Clam Tridacna maxima Highlight Differential Abundance of Endozoicomonadaceae
Source: Front Microbiol. 2019 Nov 26;10:2661. doi: 10.3389/fmicb.2019.02661 (PMC6901920; doi:10.3389/fmicb.2019.02661)
Supplement: Supplementary file 2 [file Data_Sheet_2.xlsx]

## Sheet: SupplementaryTable_1
Supplementary Table 1. Endozoicomonadaceae OTUs found in seawater and T. maxima tissues
Authors	Species	Accession number	Host
Bayer et al., 2013	uncultured Endozoicomonas Endozoicomonas arenosclerae		Coral Stylophora pistillata
Hyun et al., 2014	Endozoicomonas atrina, strain WP70	KC878324.1	Intestine of comb pen shell Atrina pectinata
Kurahashi and Yokota, 2007	Endozoicomonas elysicola MKT110	AB196667.1	Sea slug Elysia ornata
Pike, Haltli and Kerr, 2013	Endozoicomonas euniceicola	JX488684.2	Octocorals Eunicea fusca and Plexaura spp.
	Endozoicomonas gorgoniicola	JX488685.1
Yang et al., 2010	Endozoicomonas montiporae	FJ347758.1	Coral Montipora aequituberculata
	CL-33
Nishijima et al., 2013	Endozoicomonas numazuensis	AB695088.1	Purple sponges (order Haplosclerida)
Schreiber et al., 2016	Endozoicomonas ascidiicola	KT364255.1	Scandinavian ascidians
Sheu et al., 2017	Endozoicomonas acroporae	LN875493.1	Coral
			Acropora spp.
	uncultured Endozoicomonas		Octocoral Eunicella cavolini
Neave et al., 2016	uncultured Endozoicomonas	KR233695.1	Coral Stylophora pistillata
Katharios et al.,2015	Candidatus Endozoicomonas cretensis	LN626318	Diplodus puntazzo pathogen
Zielinski et al., 2009	Candidatus Endonucleobacter bathymodioli	FM162182.1	Vent and seep bathymodiolin mussels
		FM162193.1
		FM244838.1
References:
Bayer, T., Neave, M.J., Alsheikh-Hussain, A., Aranda, M., Yum, L.K., Mincer, T., Hughen, K., Apprill, A. and Voolstra, C.R., 2013. The microbiome of the Red Sea coral Stylophora pistillata is dominated by tissue-associated Endozoicomonas bacteria. Appl. Environ. Microbiol., 79(15), pp.4759-4762.
Hyun, D.W., Shin, N.R., Kim, M.S., Oh, S.J., Kim, P.S., Whon, T.W. and Bae, J.W., 2014. Endozoicomonas atrinae sp. nov., isolated from the intestine of a comb pen shell Atrina pectinata. International journal of systematic and evolutionary microbiology, 64(7), pp.2312-2318.
Kurahashi, M. and Yokota, A., 2007. Endozoicomonas elysicola gen. nov., sp. nov., a γ-proteobacterium isolated from the sea slug Elysia ornata. Systematic and applied microbiology, 30(3), pp.202-206.
Pike R.E., Haltli B., Kerr R.G., 2013. Endozoicomonas euniceicola sp. nov. and Endozoicomonas gorgoniicola sp. nov., bacteria isolated from the octocorals, Eunicea fusca and Plexaura sp., International journal of systematic and evolutionary microbiology, (63). pp. 4294–4302.
Yang, C.S., Chen, M.H., Arun, A.B., Chen, C.A., Wang, J.T. and Chen, W.M., 2010. Endozoicomonas montiporae sp. nov., isolated from the encrusting pore coral Montipora aequituberculata. International journal of systematic and evolutionary microbiology, 60(5), pp.1158-1162.
Nishijima, M., Adachi, K., Katsuta, A., Shizuri, Y. and Yamasato, K., 2013. Endozoicomonas numazuensis sp. nov., a gammaproteobacterium isolated from marine sponges, and emended description of the genus Endozoicomonas Kurahashi and Yokota 2007. International journal of systematic and evolutionary microbiology, 63(2), pp.709-714.
Schreiber, L., Kjeldsen, K.U., Obst, M., Funch, P. and Schramm, A., 2016. Description of Endozoicomonas ascidiicola sp. nov., isolated from Scandinavian ascidians. Systematic and applied microbiology, 39(5), pp.313-318.
Sheu, S.Y., Lin, K.R., Hsu, M.Y., Sheu, D.S., Tang, S.L. and Chen, W.M., 2017. Endozoicomonas acroporae sp. nov., isolated from Acropora coral. International journal of systematic and evolutionary microbiology, 67(10), pp.3791-3797.
Neave, M.J., Apprill, A., Ferrier-Pagès, C. and Voolstra, C.R., 2016. Diversity and function of prevalent symbiotic marine bacteria in the genus Endozoicomonas. Applied microbiology and biotechnology, 100(19), pp.8315-8324.
Katharios, P., Seth-Smith, H.M., Fehr, A., Mateos, J.M., Qi, W., Richter, D., Nufer, L., Ruetten, M., Soto, M.G., Ziegler, U. and Thomson, N.R., 2015. Environmental marine pathogen isolation using mesocosm culture of sharpsnout seabream: striking genomic and morphological features of novel Endozoicomonas sp. Scientific reports, 5, p.17609.
Zielinski, F.U., Pernthaler, A., Duperron, S., Raggi, L., Giere, O., Borowski, C. and Dubilier, N., 2009. Widespread occurrence of an intranuclear bacterial parasite in vent and seep bathymodiolin mussels. Environmental microbiology, 11(5), pp.1150-1167.

## Sheet: SupplementaryTable_2
Supplementary Table 2. Sample and sequencing overview
Sample ID	Sampling location	No. of reads	No. of 16S-aligned sequences	No. of sequences after chimera removal	No. of sequences used in the analysis
Digestive System 1	Offshore - Shib Nizar, 22° 19' 20'' N, 38° 51' 26'' E	115 497	41 305	29 723	29 680
Digestive System 2		102 167	24 032	23 961	23 960
Digestive System 3		150 586	29 258	28 783	28 781
Digestive System 4		123 097	47 568	47 491	47 419
Digestive System 5		153 708	30 183	29 913	29 876
Digestive System 6		115 407	33 076	32 504	32 435
Digestive System 7	Midshore - Al Fahal, 22° 15' 2'' N, 38° 57' 45'' E	77 252	13 320	13 251	13 164
Digestive System 8		20 182	7 464	7 295	7 295
Digestive System 9		73 952	12 608	12 411	12 348
Digestive System 10		93 104	10 711	10 681	10 495
Digestive System 11		108 662	5 902	5 898	5 851
Digestive System 12		93 606	8 746	8 515	8 466
Digestive System 13	Inshore - Fsar, 22° 14' 27'' N, 39° 02' 51'' E	74 293	3 580	3 537	3 536
Digestive System 14		88 636	35 863	35 814	35 814
Digestive System 15		82 172	36 127	36 028	35 719
Digestive System 16		77 118	11 958	11 901	11 898
Digestive System 17		55 354	2 783	2 728	2 728
Digestive System 18		112 807	14 306	14 058	14 058
Gill 1	Offshore - Shib Nizar, 22° 19' 20'' N, 38° 51' 26'' E	80 658	38 279	38 271	38 122
Gill 2		111 718	52 864	52 613	51 926
Gill 3		115 293	65 161	65 057	65 056
Gill 4		126 392	56 930	56 480	55 832
Gill 5		126 617	80 012	79 739	79 333
Gill 6		57 165	23 625	23 342	23 342
Gill 7	Midshore - Al Fahal, 22° 15' 2'' N, 38° 57' 45'' E	162 849	101 959	101 872	101 630
Gill 8		71 005	39 839	39 764	39 764
Gill 9		121 043	68 873	68 543	68 120
Gill 10		73 358	33 061	32 790	32 790
Gill 11		114 323	70 465	70 343	70 340
Gill 12		145 456	60 568	59 639	59 026
Gill 13	Inshore - Fsar, 22° 14' 27'' N, 39° 02' 51'' E	158 791	96 177	95 904	95 759
Gill 14		125 708	64 931	64 615	64 410
Gill 15		126 502	64 114	63 854	63 154
Gill 16		137 443	78 512	78 090	77 827
Gill 17		145 643	91 551	91 437	91 420
Gill 18		91 004	37 074	36 471	36 216
Mantle 1	Offshore - Shib Nizar, 22° 19' 20'' N, 38° 51' 26'' E	134 982	58 898	58 219	57 478
Mantle 2		146 547	62 623	61 403	60 904
Mantle 3		106 141	39 126	38 579	38 518
Mantle 4		82 502	28 662	28 341	28 057
Mantle 5		137 136	78 779	78 375	78 293
Mantle 6		104 606	45 166	44 311	43 821
Mantle 7	Midshore - Al Fahal, 22° 15' 2'' N, 38° 57' 45'' E	121 620	52 673	51 705	50 994
Mantle 8		172 682	90 312	89 391	88 990
Mantle 9		120 568	52 600	51 814	50 548
Mantle 10		119 214	49 417	48 410	47 925
Mantle 11		123 464	51 483	50 604	49 929
Mantle 12		111 743	46 650	45 491	44 572
Mantle 13	Inshore - Fsar, 22° 14' 27'' N, 39° 02' 51'' E	41 398	18 975	18 645	18 636
Mantle 14		93 231	43 135	42 175	41 888
Mantle 15		126 365	55 261	54 562	54 060
Mantle 16		128 890	59 545	58 693	58 459
Mantle 17		141 155	63 765	62 898	61 971
Mantle 18		106 918	46 168	45 287	44 839
Seawater 1	Offshore	114 600	35 449	18 385	18 348
Seawater 2	Midshore	126 726	36 549	17 553	17 527
Seawater 3_1	Inshore	132 132	40 140	24 781	24 712
Seawater 3_2		115 573	33 060	19 532	19 443
Negative PCR		84 099	534	534	534
Negative extration		98 893	1 815	1 813	1 813
Negative milliq1		41 901	8 543	8 397	8 397
Negative milliq2		8 611	2 524	2 506	2 463
Total sequences		6 650 265	2 594 637	2 495 720	2 480 709

## Sheet: SupplementaryTable_3
Supplementary Table 3. Adonis test results comparing samples among tissues, reefs, and both.
	Df	Sums of squares	Mean sum of squares	F Model	R2	p
Tissue	3	8.5115	2.83717	12.2414	0.50372	0.001
Reef	2	0.6222	0.32222	1.3423	0.02951	0.121
Tissue vs Reef	6	1.2877	0.21462	0.926	0.06108	0.638
Residuals	46	10.6614	0.23177		0.50569
Total	57	21.0928			1

## Sheet: SupplementaryTable_4
Supplementary Table 4. Statistics pairwise adonis tests comparing tissues
Pairs	F model	R2	p	Adjusted p-value
Digestive System vs Gills	11.6619	0.255397	0.001	0.0012
Digestive System vs Mantle	13.5593	0.285103	0.001	0.0012
Digestive System vs Seawater	7.7903	0.280324	0.003	0.003
Gills vs Mantle	12.9154	0.275292	0.001	0.0012
Gills vs Seawater	14.5933	0.421843	0.001	0.0012
Mantle vs Seawater	13.2118	0.397805	0.001	0.0012

## Sheet: SupplementaryTable_5
Supplementary Table 5. Wilcoxon pairwise comparison statistics
Variable	Pairs	Adjusted p-value
Observed species	Digestive System vs Gills	0.0051
Observed species	Digestive System vs Mantle	0
Observed species	Digestive System vs Seawater	0.0088
Observed species	Gills vs Mantle	0
Observed species	Gills vs Seawater	0.0006
Observed species	Mantle vs Seawater	0.0104
Chao1 Richness	Digestive System vs Gills	0.0039
Chao1 Richness	Digestive System vs Mantle	0
Chao1 Richness	Digestive System vs Seawater	0.0039
Chao1 Richness	Gills vs Mantle	0
Chao1 Richness	Gills vs Seawater	0.0006
Chao1 Richness	Mantle vs Seawater	0.0104
Simpson's Diversity	Digestive System vs Gills	0.584
Simpson's Diversity	Digestive System vs Mantle	0
Simpson's Diversity	Digestive System vs Seawater	0.021
Simpson's Diversity	Gills vs Mantle	0
Simpson's Diversity	Gills vs Seawater	0.141
Simpson's Diversity	Mantle vs Seawater	0.022
Simpson's evenness	Digestive System vs Gills	0.563
Simpson's evenness	Digestive Systemvs Mantle	0.0001
Simpson's evenness	Digestive System vs Seawater	0.563
Simpson's evenness	Gills vs Mantle	0.002
Simpson's evenness	Gills vs Seawater	0.563
Simpson's evenness	Mantle vs Seawater	0.029
Phylogenetic distance	Digestive System vs Gills	0.0029
Phylogenetic distance	Digestive System vs Mantle	0
Phylogenetic distance	Digestive System vs Seawater	0.0039
Phylogenetic distance	Gills vs Mantle	0
Phylogenetic distance	Gills vs Seawater	0.0074
Phylogenetic distance	Mantle vs Seawater	0.0039

## Sheet: SupplementaryTable_6
Supplementary Table 6. Endozoicomonadaceae OTUs found in seawater and T. maxima tissues
OTU	Concatenated sequences				Total reads
	Seawater	Digestive System	Gills	Mantle
Otu0001	0	64016	696836	15560	776418
Otu0083	0	172	865	1366	2403
Otu0362	0	9	403	62	476
Otu0506	0	74	238	8	326
Otu0242	0	41	0	724	765
Otu0417	0	0	135	258	393
Otu0975	0	0	5	146	151
Otu0101	0	182	1817	0	1999
Otu0860	0	13	164	0	177
Otu1857	0	65	0	0	69
Otu2459	0	46	0	0	46
Otu7765	0	2	0	0	2
Otu7772	0	2	0	0	2
Otu5417	0	0	0	7	7
Otu7767	0	0	0	2	2
Otu7769	0	0	0	2	2
Otu7808	0	0	0	2	2
Otu6262	0	0	4	0	4
Otu6310	0	0	4	0	4
Otu6312	0	0	4	0	4
Otu6619	0	0	3	0	3
Otu6620	0	0	3	0	3
Otu7771	0	0	2	0	2
Otu7774	0	0	2	0	2
Otu7778	0	0	2	0	2
Otu7779	0	0	2	0	2
Otu7795	0	0	2	0	2
Otu7800	0	0	2	0	2
Otu7804	0	0	2	0	2
Otu7807	0	0	2	0	2
Otu7809	0	0	2	0	2
Otu7814	0	0	2	0	2
Otu7816	0	0	2	0	2
Otu7830	0	0	2	0	2
Otu7832	0	0	2	0	2
Otu7838	0	0	2	0	2
Otu7770	2	0	0	0	2
Otu7782	2	0	0	0	2
Otu7841	2	0	0	0	2

## Sheet: SupplementaryTable_7
Supplementary Table 7. The 25 modules from reference pathway "Microbial metabolism in diverse environments" (map01120) with effect sizes > 2
Feature	LDA score	Class	Effect size	p	Module
M00004	3.65058	Seawater	2.57584	0.000689	Pentose phosphate pathway (Pentose phosphate cycle)
M00529	3.17887	Gill	2.77839	2.18e-05	Denitrification, nitrate => nitrogen
M00545	3.15141	Seawater	2.66054	2.22e-05	Trans-cinnamate degradation, trans-cinnamate => acetyl-CoA
M00008	3.13498	Mantle	2.5348	0.000161	Entner-Doudoroff pathway, glucose-6P => glyceraldehyde-3P + pyruvate
M00373	3.10417	Seawater	2.40453	0.003194	Ethylmalonyl pathway
M00169	3.09615	Seawater	2.49805	8.14e-06	CAM (Crassulacean acid metabolism), light
M00173	3.02009	Mantle	2.35012	0.000189	Reductive citrate cycle (Arnon-Buchanan cycle)
M00346	3.01523	Gill	2.07403	0.017835	Formaldehyde assimilation, serine pathway
M00377	3.01048	Seawater	2.37295	5.8e-06	Reductive acetyl-CoA pathway (Wood-Ljungdahl pathway)
M00378	2.93411	Seawater	2.57044	3.34e-07	F420 biosynthesis
M00596	2.91584	Seawater	2.59991	1.52e-05	Dissimilatory sulfate reduction, sulfate => H2S
M00530	2.87466	Gill	2.1883	8.82e-05	Dissimilatory nitrate reduction, nitrate => ammonia
M00168	2.83178	Seawater	2.24744	7.91e-05	CAM (Crassulacean acid metabolism), dark
M00569	2.81964	Mantle	2.21858	5.06e-06	Catechol meta-cleavage, catechol => acetyl-CoA / 4-methylcatechol => propanoyl-CoA
M00622	2.7654	Seawater	2.40645	8.3e-06	Nicotinate degradation, nicotinate => fumarate
M00033	2.7438	Digestive System	2.30363	5.17e-07	Ectoine biosynthesis, aspartate => ectoine
M00356	2.65871	Digestive System	2.13386	0.005622	Methanogenesis, methanol => methane
M00533	2.61136	Gill	2.21318	2.56e-06	Homoprotocatechuate degradation, homoprotocatechuate => 2-oxohept-3-enedioate
M00531	2.60271	Gill	2.00686	3.61e-05	Assimilatory nitrate reduction, nitrate => ammonia
M00375	2.60144	Seawater	2.21955	0.000372	Hydroxypropionate-hydroxybutylate cycle
M00568	2.56856	Seawater	2.00731	8.58e-05	Catechol ortho-cleavage, catechol => 3-oxoadipate
M00175	2.56299	Digestive System	2.13775	0.011265	Nitrogen fixation, nitrogen => ammonia
M00165	2.44141	Mantle	2.11941	3.27e-06	Reductive pentose phosphate cycle (Calvin cycle)
M00358	2.41962	Seawater	2.01708	3.53e-05	Coenzyme M biosynthesis
M00550	2.37934	Digestive System	2.097	1.77e-07	Ascorbate degradation, ascorbate => D-xylulose-5P

## Sheet: SupplementaryTable_8
Supplementary Table 8. Percentage contributions of Endozoicomonadaceae to Nitrogen related pathways
Sample	Percentage contributions	Pathway
Digestive System 1	1.09097	Denitrification, nitrate => nitrogen
Digestive System 1	18.1527	Denitrification, nitrate => nitrogen
Digestive System 1	0.618721	Denitrification, nitrate => nitrogen
Digestive System 1	0.779005	Denitrification, nitrate => nitrogen
Digestive System 1	0.121009	Assimilatory nitrate reduction, nitrate => ammonia
Digestive System 1	0.128011	Denitrification, nitrate => nitrogen
Digestive System 1	0.0922499	Dissimilatory nitrate reduction, nitrate => ammonia
Digestive System 1	0.295468	Dissimilatory nitrate reduction, nitrate => ammonia
Digestive System 2	12.4335	Denitrification, nitrate => nitrogen
Digestive System 2	12.6172	Denitrification, nitrate => nitrogen
Digestive System 2	9.55582	Denitrification, nitrate => nitrogen
Digestive System 2	24.3427	Denitrification, nitrate => nitrogen
Digestive System 2	11.2934	Assimilatory nitrate reduction, nitrate => ammonia
Digestive System 2	20.8857	Denitrification, nitrate => nitrogen
Digestive System 2	4.46826	Dissimilatory nitrate reduction, nitrate => ammonia
Digestive System 2	9.56182	Dissimilatory nitrate reduction, nitrate => ammonia
Digestive System 3	14.6783	Denitrification, nitrate => nitrogen
Digestive System 3	15.3342	Denitrification, nitrate => nitrogen
Digestive System 3	14.9951	Denitrification, nitrate => nitrogen
Digestive System 3	78.669	Denitrification, nitrate => nitrogen
Digestive System 3	49.3369	Assimilatory nitrate reduction, nitrate => ammonia
Digestive System 3	65.0465	Denitrification, nitrate => nitrogen
Digestive System 3	31.305	Dissimilatory nitrate reduction, nitrate => ammonia
Digestive System 3	52.4401	Dissimilatory nitrate reduction, nitrate => ammonia
Digestive System 4	1.87207	Denitrification, nitrate => nitrogen
Digestive System 4	1.8827	Denitrification, nitrate => nitrogen
Digestive System 4	1.87635	Denitrification, nitrate => nitrogen
Digestive System 4	29.8633	Denitrification, nitrate => nitrogen
Digestive System 4	18.4903	Assimilatory nitrate reduction, nitrate => ammonia
Digestive System 4	36.8626	Denitrification, nitrate => nitrogen
Digestive System 4	14.0859	Dissimilatory nitrate reduction, nitrate => ammonia
Digestive System 4	15.5139	Dissimilatory nitrate reduction, nitrate => ammonia
Digestive System 5	12.3212	Denitrification, nitrate => nitrogen
Digestive System 5	12.9456	Denitrification, nitrate => nitrogen
Digestive System 5	12.9456	Denitrification, nitrate => nitrogen
Digestive System 5	79.9441	Denitrification, nitrate => nitrogen
Digestive System 5	40.8893	Assimilatory nitrate reduction, nitrate => ammonia
Digestive System 5	78.0539	Denitrification, nitrate => nitrogen
Digestive System 5	4.16803	Dissimilatory nitrate reduction, nitrate => ammonia
Digestive System 5	42.5794	Dissimilatory nitrate reduction, nitrate => ammonia
Digestive System 6	2.19812	Denitrification, nitrate => nitrogen
Digestive System 6	2.28247	Denitrification, nitrate => nitrogen
Digestive System 6	2.21358	Denitrification, nitrate => nitrogen
Digestive System 6	20.0723	Denitrification, nitrate => nitrogen
Digestive System 6	9.69177	Assimilatory nitrate reduction, nitrate => ammonia
Digestive System 6	13.7733	Denitrification, nitrate => nitrogen
Digestive System 6	8.39251	Dissimilatory nitrate reduction, nitrate => ammonia
Digestive System 6	9.1317	Dissimilatory nitrate reduction, nitrate => ammonia
Digestive System 7	7.56756	Denitrification, nitrate => nitrogen
Digestive System 7	7.17466	Denitrification, nitrate => nitrogen
Digestive System 7	7.05378	Denitrification, nitrate => nitrogen
Digestive System 7	71.4487	Denitrification, nitrate => nitrogen
Digestive System 7	13.4532	Assimilatory nitrate reduction, nitrate => ammonia
Digestive System 7	60.5964	Denitrification, nitrate => nitrogen
Digestive System 7	10.3295	Dissimilatory nitrate reduction, nitrate => ammonia
Digestive System 7	10.3253	Dissimilatory nitrate reduction, nitrate => ammonia
Digestive System 8	47.8726	Denitrification, nitrate => nitrogen
Digestive System 8	84.2792	Denitrification, nitrate => nitrogen
Digestive System 8	83.1309	Denitrification, nitrate => nitrogen
Digestive System 8	77.5949	Denitrification, nitrate => nitrogen
Digestive System 8	23.8034	Assimilatory nitrate reduction, nitrate => ammonia
Digestive System 8	50.8863	Denitrification, nitrate => nitrogen
Digestive System 8	21.6586	Dissimilatory nitrate reduction, nitrate => ammonia
Digestive System 8	23.6308	Dissimilatory nitrate reduction, nitrate => ammonia
Digestive System 9	63.2093	Denitrification, nitrate => nitrogen
Digestive System 9	64.6754	Denitrification, nitrate => nitrogen
Digestive System 9	59.6391	Denitrification, nitrate => nitrogen
Digestive System 9	75.0734	Denitrification, nitrate => nitrogen
Digestive System 9	51.5558	Assimilatory nitrate reduction, nitrate => ammonia
Digestive System 9	78.3445	Denitrification, nitrate => nitrogen
Digestive System 9	41.9247	Dissimilatory nitrate reduction, nitrate => ammonia
Digestive System 9	44.6969	Dissimilatory nitrate reduction, nitrate => ammonia
Digestive System 10	0.306648	Denitrification, nitrate => nitrogen
Digestive System 10	0.340331	Denitrification, nitrate => nitrogen
Digestive System 10	0.339249	Denitrification, nitrate => nitrogen
Digestive System 10	0.658124	Denitrification, nitrate => nitrogen
Digestive System 10	0.630608	Assimilatory nitrate reduction, nitrate => ammonia
Digestive System 10	0.956302	Denitrification, nitrate => nitrogen
Digestive System 10	0.356358	Dissimilatory nitrate reduction, nitrate => ammonia
Digestive System 10	0.404651	Dissimilatory nitrate reduction, nitrate => ammonia
Digestive System 11	41.668	Denitrification, nitrate => nitrogen
Digestive System 11	42.4269	Denitrification, nitrate => nitrogen
Digestive System 11	42.4269	Denitrification, nitrate => nitrogen
Digestive System 11	96.0512	Denitrification, nitrate => nitrogen
Digestive System 11	76.0588	Assimilatory nitrate reduction, nitrate => ammonia
Digestive System 11	92.3961	Denitrification, nitrate => nitrogen
Digestive System 11	74.9358	Dissimilatory nitrate reduction, nitrate => ammonia
Digestive System 11	76.6026	Dissimilatory nitrate reduction, nitrate => ammonia
Digestive System 12	9.60676	Denitrification, nitrate => nitrogen
Digestive System 12	9.70835	Denitrification, nitrate => nitrogen
Digestive System 12	9.10864	Denitrification, nitrate => nitrogen
Digestive System 12	22.5722	Denitrification, nitrate => nitrogen
Digestive System 12	12.0543	Assimilatory nitrate reduction, nitrate => ammonia
Digestive System 12	20.4171	Denitrification, nitrate => nitrogen
Digestive System 12	6.46635	Dissimilatory nitrate reduction, nitrate => ammonia
Digestive System 12	10.0588	Dissimilatory nitrate reduction, nitrate => ammonia
Digestive System 13	65.2638	Denitrification, nitrate => nitrogen
Digestive System 13	90.9714	Denitrification, nitrate => nitrogen
Digestive System 13	77.5526	Denitrification, nitrate => nitrogen
Digestive System 13	92.436	Denitrification, nitrate => nitrogen
Digestive System 13	80.6244	Assimilatory nitrate reduction, nitrate => ammonia
Digestive System 13	87.9144	Denitrification, nitrate => nitrogen
Digestive System 13	75.1022	Dissimilatory nitrate reduction, nitrate => ammonia
Digestive System 13	79.3089	Dissimilatory nitrate reduction, nitrate => ammonia
Digestive System 14	87.6899	Denitrification, nitrate => nitrogen
Digestive System 14	91.6003	Denitrification, nitrate => nitrogen
Digestive System 14	88.6984	Denitrification, nitrate => nitrogen
Digestive System 14	89.4623	Denitrification, nitrate => nitrogen
Digestive System 14	86.8976	Assimilatory nitrate reduction, nitrate => ammonia
Digestive System 14	86.9987	Denitrification, nitrate => nitrogen
Digestive System 14	82.1233	Dissimilatory nitrate reduction, nitrate => ammonia
Digestive System 14	88.2719	Dissimilatory nitrate reduction, nitrate => ammonia
Digestive System 15	13.0155	Denitrification, nitrate => nitrogen
Digestive System 15	13.9219	Denitrification, nitrate => nitrogen
Digestive System 15	12.1027	Denitrification, nitrate => nitrogen
Digestive System 15	40.2795	Denitrification, nitrate => nitrogen
Digestive System 15	15.1273	Assimilatory nitrate reduction, nitrate => ammonia
Digestive System 15	30.6544	Denitrification, nitrate => nitrogen
Digestive System 15	14.1369	Dissimilatory nitrate reduction, nitrate => ammonia
Digestive System 15	16.9147	Dissimilatory nitrate reduction, nitrate => ammonia
Digestive System 16	26.8344	Denitrification, nitrate => nitrogen
Digestive System 16	30.6609	Denitrification, nitrate => nitrogen
Digestive System 16	29.2375	Denitrification, nitrate => nitrogen
Digestive System 16	74.0734	Denitrification, nitrate => nitrogen
Digestive System 16	58.3059	Assimilatory nitrate reduction, nitrate => ammonia
Digestive System 16	75.2309	Denitrification, nitrate => nitrogen
Digestive System 16	46.4263	Dissimilatory nitrate reduction, nitrate => ammonia
Digestive System 16	54.359	Dissimilatory nitrate reduction, nitrate => ammonia
Digestive System 17	49.2038	Denitrification, nitrate => nitrogen
Digestive System 17	58.1461	Denitrification, nitrate => nitrogen
Digestive System 17	52.8231	Denitrification, nitrate => nitrogen
Digestive System 17	67.77	Denitrification, nitrate => nitrogen
Digestive System 17	43.1863	Assimilatory nitrate reduction, nitrate => ammonia
Digestive System 17	84.3021	Denitrification, nitrate => nitrogen
Digestive System 17	34.0656	Dissimilatory nitrate reduction, nitrate => ammonia
Digestive System 17	40.0702	Dissimilatory nitrate reduction, nitrate => ammonia
Digestive System 18	73.8209	Denitrification, nitrate => nitrogen
Digestive System 18	82.854	Denitrification, nitrate => nitrogen
Digestive System 18	80.8484	Denitrification, nitrate => nitrogen
Digestive System 18	85.8681	Denitrification, nitrate => nitrogen
Digestive System 18	62.564	Assimilatory nitrate reduction, nitrate => ammonia
Digestive System 18	76.6535	Denitrification, nitrate => nitrogen
Digestive System 18	56.9986	Dissimilatory nitrate reduction, nitrate => ammonia
Digestive System 18	60.2962	Dissimilatory nitrate reduction, nitrate => ammonia
Gill 1	49.1691	Denitrification, nitrate => nitrogen
Gill 1	79.0914	Denitrification, nitrate => nitrogen
Gill 1	69.871	Denitrification, nitrate => nitrogen
Gill 1	67.1224	Denitrification, nitrate => nitrogen
Gill 1	36.7451	Assimilatory nitrate reduction, nitrate => ammonia
Gill 1	74.4078	Denitrification, nitrate => nitrogen
Gill 1	39.8485	Dissimilatory nitrate reduction, nitrate => ammonia
Gill 1	39.711	Dissimilatory nitrate reduction, nitrate => ammonia
Gill 2	46.9806	Denitrification, nitrate => nitrogen
Gill 2	86.3911	Denitrification, nitrate => nitrogen
Gill 2	84.3562	Denitrification, nitrate => nitrogen
Gill 2	65.7202	Denitrification, nitrate => nitrogen
Gill 2	44.5837	Assimilatory nitrate reduction, nitrate => ammonia
Gill 2	65.8153	Denitrification, nitrate => nitrogen
Gill 2	42.1357	Dissimilatory nitrate reduction, nitrate => ammonia
Gill 2	46.2473	Dissimilatory nitrate reduction, nitrate => ammonia
Gill 3	86.2217	Denitrification, nitrate => nitrogen
Gill 3	98.0005	Denitrification, nitrate => nitrogen
Gill 3	96.9449	Denitrification, nitrate => nitrogen
Gill 3	91.8357	Denitrification, nitrate => nitrogen
Gill 3	84.0105	Assimilatory nitrate reduction, nitrate => ammonia
Gill 3	93.2848	Denitrification, nitrate => nitrogen
Gill 3	82.1506	Dissimilatory nitrate reduction, nitrate => ammonia
Gill 3	83.1573	Dissimilatory nitrate reduction, nitrate => ammonia
Gill 4	25.8071	Denitrification, nitrate => nitrogen
Gill 4	67.9946	Denitrification, nitrate => nitrogen
Gill 4	67.6183	Denitrification, nitrate => nitrogen
Gill 4	36.8222	Denitrification, nitrate => nitrogen
Gill 4	23.1554	Assimilatory nitrate reduction, nitrate => ammonia
Gill 4	43.9577	Denitrification, nitrate => nitrogen
Gill 4	20.0551	Dissimilatory nitrate reduction, nitrate => ammonia
Gill 4	22.5877	Dissimilatory nitrate reduction, nitrate => ammonia
Gill 5	93.1534	Denitrification, nitrate => nitrogen
Gill 5	99.009	Denitrification, nitrate => nitrogen
Gill 5	98.9403	Denitrification, nitrate => nitrogen
Gill 5	96.0434	Denitrification, nitrate => nitrogen
Gill 5	90.3441	Assimilatory nitrate reduction, nitrate => ammonia
Gill 5	97.5631	Denitrification, nitrate => nitrogen
Gill 5	88.2855	Dissimilatory nitrate reduction, nitrate => ammonia
Gill 5	89.6927	Dissimilatory nitrate reduction, nitrate => ammonia
Gill 6	33.4854	Denitrification, nitrate => nitrogen
Gill 6	69.2723	Denitrification, nitrate => nitrogen
Gill 6	67.0517	Denitrification, nitrate => nitrogen
Gill 6	51.171	Denitrification, nitrate => nitrogen
Gill 6	21.9843	Assimilatory nitrate reduction, nitrate => ammonia
Gill 6	50.1641	Denitrification, nitrate => nitrogen
Gill 6	17.9867	Dissimilatory nitrate reduction, nitrate => ammonia
Gill 6	19.9992	Dissimilatory nitrate reduction, nitrate => ammonia
Gill 7	94.9574	Denitrification, nitrate => nitrogen
Gill 7	99.2278	Denitrification, nitrate => nitrogen
Gill 7	99.1777	Denitrification, nitrate => nitrogen
Gill 7	97.4907	Denitrification, nitrate => nitrogen
Gill 7	92.9894	Assimilatory nitrate reduction, nitrate => ammonia
Gill 7	98.5696	Denitrification, nitrate => nitrogen
Gill 7	91.4159	Dissimilatory nitrate reduction, nitrate => ammonia
Gill 7	92.0565	Dissimilatory nitrate reduction, nitrate => ammonia
Gill 8	87.5736	Denitrification, nitrate => nitrogen
Gill 8	94.2995	Denitrification, nitrate => nitrogen
Gill 8	93.5708	Denitrification, nitrate => nitrogen
Gill 8	91.3787	Denitrification, nitrate => nitrogen
Gill 8	81.2893	Assimilatory nitrate reduction, nitrate => ammonia
Gill 8	91.3809	Denitrification, nitrate => nitrogen
Gill 8	81.9774	Dissimilatory nitrate reduction, nitrate => ammonia
Gill 8	83.6639	Dissimilatory nitrate reduction, nitrate => ammonia
Gill 9	72.7277	Denitrification, nitrate => nitrogen
Gill 9	95.1875	Denitrification, nitrate => nitrogen
Gill 9	94.3647	Denitrification, nitrate => nitrogen
Gill 9	83.3214	Denitrification, nitrate => nitrogen
Gill 9	72.6379	Assimilatory nitrate reduction, nitrate => ammonia
Gill 9	89.0606	Denitrification, nitrate => nitrogen
Gill 9	68.0521	Dissimilatory nitrate reduction, nitrate => ammonia
Gill 9	71.2427	Dissimilatory nitrate reduction, nitrate => ammonia
Gill 10	44.3511	Denitrification, nitrate => nitrogen
Gill 10	82.725	Denitrification, nitrate => nitrogen
Gill 10	80.1037	Denitrification, nitrate => nitrogen
Gill 10	62.7578	Denitrification, nitrate => nitrogen
Gill 10	32.6577	Assimilatory nitrate reduction, nitrate => ammonia
Gill 10	59.265	Denitrification, nitrate => nitrogen
Gill 10	31.5429	Dissimilatory nitrate reduction, nitrate => ammonia
Gill 10	31.9562	Dissimilatory nitrate reduction, nitrate => ammonia
Gill 11	95.4917	Denitrification, nitrate => nitrogen
Gill 11	99.2999	Denitrification, nitrate => nitrogen
Gill 11	99.2999	Denitrification, nitrate => nitrogen
Gill 11	97.6524	Denitrification, nitrate => nitrogen
Gill 11	94.3106	Assimilatory nitrate reduction, nitrate => ammonia
Gill 11	97.2943	Denitrification, nitrate => nitrogen
Gill 11	93.1674	Dissimilatory nitrate reduction, nitrate => ammonia
Gill 11	94.068	Dissimilatory nitrate reduction, nitrate => ammonia
Gill 12	13.2269	Denitrification, nitrate => nitrogen
Gill 12	39.4823	Denitrification, nitrate => nitrogen
Gill 12	35.0871	Denitrification, nitrate => nitrogen
Gill 12	25.0702	Denitrification, nitrate => nitrogen
Gill 12	11.576	Assimilatory nitrate reduction, nitrate => ammonia
Gill 12	19.0779	Denitrification, nitrate => nitrogen
Gill 12	9.51303	Dissimilatory nitrate reduction, nitrate => ammonia
Gill 12	12.6917	Dissimilatory nitrate reduction, nitrate => ammonia
Gill 13	91.6595	Denitrification, nitrate => nitrogen
Gill 13	98.373	Denitrification, nitrate => nitrogen
Gill 13	97.9731	Denitrification, nitrate => nitrogen
Gill 13	95.7113	Denitrification, nitrate => nitrogen
Gill 13	87.6447	Assimilatory nitrate reduction, nitrate => ammonia
Gill 13	95.7754	Denitrification, nitrate => nitrogen
Gill 13	84.4642	Dissimilatory nitrate reduction, nitrate => ammonia
Gill 13	87.7302	Dissimilatory nitrate reduction, nitrate => ammonia
Gill 14	68.8179	Denitrification, nitrate => nitrogen
Gill 14	94.7799	Denitrification, nitrate => nitrogen
Gill 14	94.2185	Denitrification, nitrate => nitrogen
Gill 14	80.0532	Denitrification, nitrate => nitrogen
Gill 14	50.1314	Assimilatory nitrate reduction, nitrate => ammonia
Gill 14	76.5135	Denitrification, nitrate => nitrogen
Gill 14	47.7317	Dissimilatory nitrate reduction, nitrate => ammonia
Gill 14	49.9694	Dissimilatory nitrate reduction, nitrate => ammonia
Gill 15	62.7345	Denitrification, nitrate => nitrogen
Gill 15	84.2743	Denitrification, nitrate => nitrogen
Gill 15	83.0879	Denitrification, nitrate => nitrogen
Gill 15	73.52	Denitrification, nitrate => nitrogen
Gill 15	55.5986	Assimilatory nitrate reduction, nitrate => ammonia
Gill 15	66.1415	Denitrification, nitrate => nitrogen
Gill 15	55.7419	Dissimilatory nitrate reduction, nitrate => ammonia
Gill 15	60.9845	Dissimilatory nitrate reduction, nitrate => ammonia
Gill 16	88.0217	Denitrification, nitrate => nitrogen
Gill 16	98.1821	Denitrification, nitrate => nitrogen
Gill 16	98.0497	Denitrification, nitrate => nitrogen
Gill 16	94.876	Denitrification, nitrate => nitrogen
Gill 16	58.7271	Assimilatory nitrate reduction, nitrate => ammonia
Gill 16	93.4634	Denitrification, nitrate => nitrogen
Gill 16	57.6936	Dissimilatory nitrate reduction, nitrate => ammonia
Gill 16	58.8911	Dissimilatory nitrate reduction, nitrate => ammonia
Gill 17	91.1421	Denitrification, nitrate => nitrogen
Gill 17	98.3194	Denitrification, nitrate => nitrogen
Gill 17	97.756	Denitrification, nitrate => nitrogen
Gill 17	93.2868	Denitrification, nitrate => nitrogen
Gill 17	83.7883	Assimilatory nitrate reduction, nitrate => ammonia
Gill 17	85.9538	Denitrification, nitrate => nitrogen
Gill 17	82.3602	Dissimilatory nitrate reduction, nitrate => ammonia
Gill 17	87.8675	Dissimilatory nitrate reduction, nitrate => ammonia
Gill 18	9.42817	Denitrification, nitrate => nitrogen
Gill 18	36.4798	Denitrification, nitrate => nitrogen
Gill 18	33.7711	Denitrification, nitrate => nitrogen
Gill 18	16.3308	Denitrification, nitrate => nitrogen
Gill 18	7.59681	Assimilatory nitrate reduction, nitrate => ammonia
Gill 18	23.8298	Denitrification, nitrate => nitrogen
Gill 18	6.26207	Dissimilatory nitrate reduction, nitrate => ammonia
Gill 18	7.03764	Dissimilatory nitrate reduction, nitrate => ammonia
Mantle 1	0.00297518	Denitrification, nitrate => nitrogen
Mantle 1	0.014913	Denitrification, nitrate => nitrogen
Mantle 1	0.0115532	Denitrification, nitrate => nitrogen
Mantle 1	0.00543424	Denitrification, nitrate => nitrogen
Mantle 1	0.0023077	Assimilatory nitrate reduction, nitrate => ammonia
Mantle 1	0.00746078	Denitrification, nitrate => nitrogen
Mantle 1	0.0018994	Dissimilatory nitrate reduction, nitrate => ammonia
Mantle 1	0.00224824	Dissimilatory nitrate reduction, nitrate => ammonia
Mantle 2	0.0381911	Denitrification, nitrate => nitrogen
Mantle 2	0.232027	Denitrification, nitrate => nitrogen
Mantle 2	0.221874	Denitrification, nitrate => nitrogen
Mantle 2	0.0776591	Denitrification, nitrate => nitrogen
Mantle 2	0.0335952	Assimilatory nitrate reduction, nitrate => ammonia
Mantle 2	0.106286	Denitrification, nitrate => nitrogen
Mantle 2	0.0279109	Dissimilatory nitrate reduction, nitrate => ammonia
Mantle 2	0.030544	Dissimilatory nitrate reduction, nitrate => ammonia
Mantle 3	3.65251	Denitrification, nitrate => nitrogen
Mantle 3	21.2799	Denitrification, nitrate => nitrogen
Mantle 3	19.2141	Denitrification, nitrate => nitrogen
Mantle 3	6.72035	Denitrification, nitrate => nitrogen
Mantle 3	2.00605	Assimilatory nitrate reduction, nitrate => ammonia
Mantle 3	5.8362	Denitrification, nitrate => nitrogen
Mantle 3	1.69751	Dissimilatory nitrate reduction, nitrate => ammonia
Mantle 3	2.17752	Dissimilatory nitrate reduction, nitrate => ammonia
Mantle 4	0.55162	Denitrification, nitrate => nitrogen
Mantle 4	3.2947	Denitrification, nitrate => nitrogen
Mantle 4	2.87199	Denitrification, nitrate => nitrogen
Mantle 4	1.14407	Denitrification, nitrate => nitrogen
Mantle 4	0.237762	Assimilatory nitrate reduction, nitrate => ammonia
Mantle 4	0.755309	Denitrification, nitrate => nitrogen
Mantle 4	0.234947	Dissimilatory nitrate reduction, nitrate => ammonia
Mantle 4	0.257094	Dissimilatory nitrate reduction, nitrate => ammonia
Mantle 5	9.16827	Denitrification, nitrate => nitrogen
Mantle 5	40.4845	Denitrification, nitrate => nitrogen
Mantle 5	37.8728	Denitrification, nitrate => nitrogen
Mantle 5	14.7922	Denitrification, nitrate => nitrogen
Mantle 5	1.07854	Assimilatory nitrate reduction, nitrate => ammonia
Mantle 5	18.1609	Denitrification, nitrate => nitrogen
Mantle 5	1.04847	Dissimilatory nitrate reduction, nitrate => ammonia
Mantle 5	1.07559	Dissimilatory nitrate reduction, nitrate => ammonia
Mantle 6	0.582261	Denitrification, nitrate => nitrogen
Mantle 6	3.17476	Denitrification, nitrate => nitrogen
Mantle 6	2.77148	Denitrification, nitrate => nitrogen
Mantle 6	1.14834	Denitrification, nitrate => nitrogen
Mantle 6	0.438144	Assimilatory nitrate reduction, nitrate => ammonia
Mantle 6	1.30598	Denitrification, nitrate => nitrogen
Mantle 6	0.370341	Dissimilatory nitrate reduction, nitrate => ammonia
Mantle 6	0.418025	Dissimilatory nitrate reduction, nitrate => ammonia
Mantle 7	0.22644	Denitrification, nitrate => nitrogen
Mantle 7	1.521	Denitrification, nitrate => nitrogen
Mantle 7	1.4312	Denitrification, nitrate => nitrogen
Mantle 7	0.434277	Denitrification, nitrate => nitrogen
Mantle 7	0.170613	Assimilatory nitrate reduction, nitrate => ammonia
Mantle 7	0.605777	Denitrification, nitrate => nitrogen
Mantle 7	0.143461	Dissimilatory nitrate reduction, nitrate => ammonia
Mantle 7	0.161155	Dissimilatory nitrate reduction, nitrate => ammonia
Mantle 8	1.11831	Denitrification, nitrate => nitrogen
Mantle 8	2.94579	Denitrification, nitrate => nitrogen
Mantle 8	2.50726	Denitrification, nitrate => nitrogen
Mantle 8	2.99736	Denitrification, nitrate => nitrogen
Mantle 8	0.210379	Assimilatory nitrate reduction, nitrate => ammonia
Mantle 8	1.64253	Denitrification, nitrate => nitrogen
Mantle 8	0.196923	Dissimilatory nitrate reduction, nitrate => ammonia
Mantle 8	0.213	Dissimilatory nitrate reduction, nitrate => ammonia
Mantle 9	6.44326	Denitrification, nitrate => nitrogen
Mantle 9	33.1728	Denitrification, nitrate => nitrogen
Mantle 9	26.2224	Denitrification, nitrate => nitrogen
Mantle 9	11.2578	Denitrification, nitrate => nitrogen
Mantle 9	5.82092	Assimilatory nitrate reduction, nitrate => ammonia
Mantle 9	13.7327	Denitrification, nitrate => nitrogen
Mantle 9	4.84823	Dissimilatory nitrate reduction, nitrate => ammonia
Mantle 9	5.3977	Dissimilatory nitrate reduction, nitrate => ammonia
Mantle 11	3.27304	Denitrification, nitrate => nitrogen
Mantle 11	19.4389	Denitrification, nitrate => nitrogen
Mantle 11	5.43161	Denitrification, nitrate => nitrogen
Mantle 11	6.06953	Denitrification, nitrate => nitrogen
Mantle 11	1.93052	Assimilatory nitrate reduction, nitrate => ammonia
Mantle 11	3.57933	Denitrification, nitrate => nitrogen
Mantle 11	1.58748	Dissimilatory nitrate reduction, nitrate => ammonia
Mantle 11	2.21478	Dissimilatory nitrate reduction, nitrate => ammonia
Mantle 13	5.64554	Denitrification, nitrate => nitrogen
Mantle 13	27.9119	Denitrification, nitrate => nitrogen
Mantle 13	21.581	Denitrification, nitrate => nitrogen
Mantle 13	10.544	Denitrification, nitrate => nitrogen
Mantle 13	2.78454	Assimilatory nitrate reduction, nitrate => ammonia
Mantle 13	6.90801	Denitrification, nitrate => nitrogen
Mantle 13	2.44876	Dissimilatory nitrate reduction, nitrate => ammonia
Mantle 13	2.62335	Dissimilatory nitrate reduction, nitrate => ammonia
Mantle 14	26.2321	Denitrification, nitrate => nitrogen
Mantle 14	70.541	Denitrification, nitrate => nitrogen
Mantle 14	66.1498	Denitrification, nitrate => nitrogen
Mantle 14	40.2466	Denitrification, nitrate => nitrogen
Mantle 14	23.6626	Assimilatory nitrate reduction, nitrate => ammonia
Mantle 14	41.4492	Denitrification, nitrate => nitrogen
Mantle 14	21.6452	Dissimilatory nitrate reduction, nitrate => ammonia
Mantle 14	23.3194	Dissimilatory nitrate reduction, nitrate => ammonia
Mantle 15	4.44954	Denitrification, nitrate => nitrogen
Mantle 15	20.4308	Denitrification, nitrate => nitrogen
Mantle 15	12.5622	Denitrification, nitrate => nitrogen
Mantle 15	8.51082	Denitrification, nitrate => nitrogen
Mantle 15	3.30926	Assimilatory nitrate reduction, nitrate => ammonia
Mantle 15	9.13696	Denitrification, nitrate => nitrogen
Mantle 15	2.93719	Dissimilatory nitrate reduction, nitrate => ammonia
Mantle 15	3.19293	Dissimilatory nitrate reduction, nitrate => ammonia
Mantle 16	3.2877	Denitrification, nitrate => nitrogen
Mantle 16	18.0232	Denitrification, nitrate => nitrogen
Mantle 16	12.6805	Denitrification, nitrate => nitrogen
Mantle 16	4.87374	Denitrification, nitrate => nitrogen
Mantle 16	2.42223	Assimilatory nitrate reduction, nitrate => ammonia
Mantle 16	8.28876	Denitrification, nitrate => nitrogen
Mantle 16	2.0255	Dissimilatory nitrate reduction, nitrate => ammonia
Mantle 16	2.3111	Dissimilatory nitrate reduction, nitrate => ammonia
Mantle 17	1.2367	Denitrification, nitrate => nitrogen
Mantle 17	8.28772	Denitrification, nitrate => nitrogen
Mantle 17	6.80711	Denitrification, nitrate => nitrogen
Mantle 17	2.14081	Denitrification, nitrate => nitrogen
Mantle 17	0.947017	Assimilatory nitrate reduction, nitrate => ammonia
Mantle 17	3.09257	Denitrification, nitrate => nitrogen
Mantle 17	0.825874	Dissimilatory nitrate reduction, nitrate => ammonia
Mantle 17	0.883516	Dissimilatory nitrate reduction, nitrate => ammonia
Mantle 18	3.22468	Denitrification, nitrate => nitrogen
Mantle 18	19.463	Denitrification, nitrate => nitrogen
Mantle 18	17.541	Denitrification, nitrate => nitrogen
Mantle 18	5.80971	Denitrification, nitrate => nitrogen
Mantle 18	2.74889	Assimilatory nitrate reduction, nitrate => ammonia
Mantle 18	7.58207	Denitrification, nitrate => nitrogen
Mantle 18	2.28137	Dissimilatory nitrate reduction, nitrate => ammonia
Mantle 18	2.64635	Dissimilatory nitrate reduction, nitrate => ammonia
Seawater 1	0.303283	Denitrification, nitrate => nitrogen
Seawater 1	0.317743	Denitrification, nitrate => nitrogen
Seawater 1	0.20648	Denitrification, nitrate => nitrogen
Seawater 1	0.354903	Denitrification, nitrate => nitrogen
Seawater 1	0.0620642	Assimilatory nitrate reduction, nitrate => ammonia
Seawater 1	0.316967	Denitrification, nitrate => nitrogen
Seawater 1	0.0565478	Dissimilatory nitrate reduction, nitrate => ammonia
Seawater 1	0.0605034	Dissimilatory nitrate reduction, nitrate => ammonia
Seawater 2	0.094507	Denitrification, nitrate => nitrogen
Seawater 2	0.272259	Denitrification, nitrate => nitrogen
Seawater 2	0.156993	Denitrification, nitrate => nitrogen
Seawater 2	0.11157	Denitrification, nitrate => nitrogen
Seawater 2	0.0395499	Assimilatory nitrate reduction, nitrate => ammonia
Seawater 2	0.0977262	Denitrification, nitrate => nitrogen
Seawater 2	0.0369502	Dissimilatory nitrate reduction, nitrate => ammonia
Seawater 2	0.0384371	Dissimilatory nitrate reduction, nitrate => ammonia
Seawater 3_1	0.0427492	Denitrification, nitrate => nitrogen
Seawater 3_1	0.0716568	Denitrification, nitrate => nitrogen
Seawater 3_1	0.0368164	Denitrification, nitrate => nitrogen
Seawater 3_1	0.0514989	Denitrification, nitrate => nitrogen
Seawater 3_1	0.0113657	Assimilatory nitrate reduction, nitrate => ammonia
Seawater 3_1	0.0455763	Denitrification, nitrate => nitrogen
Seawater 3_1	0.0104899	Dissimilatory nitrate reduction, nitrate => ammonia
Seawater 3_1	0.0110918	Dissimilatory nitrate reduction, nitrate => ammonia
